# Supplementary material for: Water use efficiency and evapotranspiration in maize-soybean relay strip intercrop systems as affected by planting geometries
Source: PLoS One. 2017 Jun 9;12(6):e0178332. doi: 10.1371/journal.pone.0178332 (PMC5466417; doi:10.1371/journal.pone.0178332)
Supplement: S1 Fig — (XLSX) [file pone.0178332.s001.xlsx]

## Sheet: Sheet1
	Maize LAI (m2 m-2)
		160 cm bandwidth
	Treatments	65DAS	74DAS	82DAS	90DAS	98DAS	110DAS	Mean
	20:140 cm	5.44	5.14	4.93	4.64	4.39	4.27	4.8
	40: 120 cm	4.89	4.63	4.47	4.36	4.17	4.01	4.42
	60: 100 cm	4.65	4.32	4.12	3.79	3.71	3.62	4.03
	80:80 cm	4.42	4.16	4.01	3.61	3.44	3.36	3.83
	M-sole	4.19	3.86	3.67	3.42	3.21	3.1	3.57
		200 cm bandwidth
	Tretments	60DAS	68DAS	78DAS	90DAS	98DAS	108DAS	Mean
	20:180 cm	6.68	6.37	6.14	5.79	5.61	5.38	5.99
	40:160 cm	5.64	5.27	5.02	4.84	4.62	4.43	4.97
	60: 140 cm	5.22	5.01	4.72	4.41	4.16	4.02	4.59
	80: 120 cm	4.96	4.79	4.39	4.18	3.84	3.67	4.3
	M-sole	4.65	4.44	4.17	4.03	3.61	3.4	4.05
