# Supplementary material for: Water use efficiency and evapotranspiration in maize-soybean relay strip intercrop systems as affected by planting geometries
Source: PLoS One. 2017 Jun 9;12(6):e0178332. doi: 10.1371/journal.pone.0178332 (PMC5466417; doi:10.1371/journal.pone.0178332)
Supplement: S1 Table — (XLSX) [file pone.0178332.s002.xlsx]

## Sheet: 灌浆期
	GET = 349.94	160 cm bandwidth
		Planting pattern	Increment in Gwue
		(cm)
		20+140	7.24	c
		40+120	38.91	a
		60+100	33.93	b
		80+80	32.95	b
	GET = 458.6	200 cm bandwidth
		Planting pattern	Increment in Gwue
		(cm)
		20+180	11.46	bc
		40+160	23	a
		60+140	20.28	b
		80+120	14.28	bc
	Monoculture WUE =	(sole Maize yield + SoleSoybean Yeid)/ METc + SETc
	Intercropped WUE = Int. maize yield + Int soybean yield/ GET
	WUE advantage	(Int WUE - Mono WUE)/mono WUE
